# Supplementary material for: Searching for magnetic compass mechanism in pigeon retinal photoreceptors
Source: PLoS One. 2020 Mar 5;15(3):e0229142. doi: 10.1371/journal.pone.0229142 (PMC7058337; doi:10.1371/journal.pone.0229142)
Supplement: S1 File — This table contains all raw data on amplitudes and kinetics for the results originally described in our earlier study [15]. Amplitudes presented as averaged from each of four sets (with corresponding times), also as corrected values for amplitudes at 0° MF inclination and maximal response amplitude, achieved for a given preparation. The kinetics data presented as averaged sums of point-by-point differences between the normalized responses recorded under the MF inclination 0° and 90°. (XLSX) [file pone.0229142.s007.xlsx]

## Sheet: Blue
Raw data for Full ERG responses to Blue (470 nm) flashes						Magnetic field magnitude 50 μT						Normalized sum of squares of point-by-point differences between 2 normalized responses
Set #1 amplitude, μV	Set #1 time, s	Set #2 amplitude, μV	Set #2 time, s	Set #3 amplitude, μV	Set #3 time, s	Set #4 amplitude, μV	Set #4 time, s	Corrected amplitude for 0° inclination, μV	0° inclination/90° inclination amplitudes ratio	Maximum response amplitude, μV		Same inclinations (0°, sets #2/#4)	Different inclinations #1 (0° and 90°, sets #2/#3)	Different inclinations #2 (0° and 90°, sets #3/#4)
38	0	42	155	44	296	46.5	444	44.1955	1.00444	65		0.00123187	0.000426195	0.000808977
58	0	63	111	65	207	70	333	66.027	1.0158	125		0.000789643	0.000132531	0.00089188
44	0	45	205	46	325	46	439	45.5128	0.989409	88		0.000979163	0.000831382	0.000401935
86.5	0	93	117	96	223	97.5	351	95.0385	0.989984	230		0.00214489	0.00249517	0.00172011
73	0	77.5	94	78.5	210	79.5	299	78.6317	1.00168	145		0.000119844	0.000145919	0.000202563
54	0	51	231	48.5	340	46.3	445	48.6061	1.00219	230		0.000328874	0.000260933	0.000426066
24.5	0	24	94	23	183	22.5	271	23.2458	1.01069	67		0.00101952	0.000876503	0.00130363
62	0	61	85	60	193	58	279	59.3299	0.988832	134		0.000307566	0.000107334	0.000310959
51	0	50.5	110	47	222	46	330	48.2091	1.02573	110		0.000466466	0.000506801	0.000190966
142	0	140	161	131	310	124	408	130.348	0.995024	286		0.000211099	6.16456e-05	0.000132292
33	0	32.3	164	31.3	248	30	334	31.1635	0.99564	55		0.00124724	0.000370621	0.00111465
172.5	0	171	84	168	183	167.5	266	169.096	1.00652	352		0.000119249	0.000113905	4.16559e-05
31.8	0	31.4	91	30.9	188	29.5	350	30.6884	1.00689	70.3		0.0029307	0.000870494	0.00317874
137	0	134	85	132	174	128	338	131.889	0.999162	386		0.000325814	0.000259997	0.000473966
152	0	156	101	147	185	149	267	152.458	1.03713	370		0.00106559	0.00136685	0.000203171
53	0	51	80	49	151	48.7	220	49.8336	1.01701	210		0.000243317	0.000250182	0.000237217
34.5	0	34	95	29.5	172	26.5	335	31.5937	1.07097	146		0.00118334	0.00110625	0.00115565
56	0	56	126	56.4	196	57.5	266	56.75	1.00621	128		0.000414664	0.000558451	0.0010741
25	0	24.4	111	23.6	243	25.3	357	24.8829	1.05436	36		0.00786203	0.00486801	0.0039189
48	0	45	108	44.5	202	43.5	298	44.2579	0.994559	143		0.0013934	0.000912598	0.00107251
90° inclination		0° inclination		90° inclination		0° inclination
Note: red-marked data refers to experiments where the different order of inclinations was applied during protocol (0°-90°-0°-90° instead of 90°-0°-90°-0°)

## Sheet: Red
Raw data for Full ERG responses to Red (630 nm) flashes						Magnetic field magnitude 50 μT						Normalized sum of squares of point-by-point differences between 2 normalized responses
Set #1 amplitude, μV	Set #1 time, s	Set #2 amplitude, μV	Set #2 time, s	Set #3 amplitude, μV	Set #3 time, s	Set #4 amplitude, μV	Set #4 time, s	Corrected amplitude for 0° inclination, μV	0° inclination/90° inclination amplitudes ratio	Maximum response amplitude, μV		Same inclinations (0°, sets #2/#4)	Different inclinations #1 (0° and 90°, sets #2/#3)	Different inclinations #2 (0° and 90°, sets #3/#4)
31.5	0	32.5	297	32	463	32.5	635	32.5	0.984615	65		0.0021524	0.00163159	0.000531394
55	0	54	101	53.2	205	52.8	314	53.4141	0.995992	125		0.00027387	0.000238556	0.000368654
35.5	0	35	140	34	270	35	403	35	0.971429	88		0.00105474	0.000859428	0.00150536
97.5	0	97	143	96	281	92	391	94.2177	1.01892	230		0.000414409	0.000777867	0.000256995
50.5	0	49.5	112	48	215	47	304	48.1589	1.00331	145		0.000428168	0.00025903	0.000211042
66.2	0	65	141	63.3	249	63.3	366	64.184	1.01397	230		0.000292751	0.000219927	0.000290071
16.5	0	18	86	19	168	20.3	247	19.1714	1.00902	67		0.00182712	0.00158865	0.00113324
42	0	52	97	57	178	61	269	56.2384	0.986638	134		0.000318094	0.00023693	0.000100726
55	0	57	128	58	245	59	374	57.9512	0.999159	110		0.000172703	0.000174375	0.000154528
124	0	138	138	147	256	151	396	143.946	0.979223	286		0.000337473	5.11651e-05	0.000158807
31.5	0	34	98	34.2	195	33.8	305	33.9063	0.991412	55		0.000705519	0.000524691	0.000372091
158	0	170	124	174	210	177	294	173.541	0.997363	352		3.77788e-05	4.15637e-05	3.23983e-05
32.5	0	33.5	100	33.6	191	33.9	285	33.6968	1.00288	70.3		0.000340898	0.00034851	0.000397846
156	0	164.5	84	165	176	168	258	166.351	1.00819	386		6.75707e-05	0.000166579	0.000268392
157	0	164	99	164.5	195	164	311	164	0.99696	370		0.000169326	9.19338e-05	0.000344844
67	0	65.5	67	63.5	146	60	229	62.8179	0.989258	210		0.000823862	0.000367416	0.000497593
46	0	49.5	74	51	251	52.5	327	51.5988	1.01174	146		0.0011658	0.00148466	0.000659925
63	0	67	78	73.5	150	75	228	70.84	0.96381	128		0.00131426	0.00162492	0.000173376
32	0	32	155	31.3	282	31.9	414	31.951	1.0208	36		0.00245707	0.00224477	0.00306911
47.5	0	48	131	47.5	233	47	360	47.5546	1.00115	143		0.0012074	0.000884696	0.00136239
90° inclination		0° inclination		90° inclination		0° inclination
Note: red-marked data refers to experiments where the different order of inclinations was applied during protocol (0°-90°-0°-90° instead of 90°-0°-90°-0°)
