# Supplementary material for: Searching for magnetic compass mechanism in pigeon retinal photoreceptors
Source: PLoS One. 2020 Mar 5;15(3):e0229142. doi: 10.1371/journal.pone.0229142 (PMC7058337; doi:10.1371/journal.pone.0229142)
Supplement: S2 File — This table contains all raw data on amplitudes and kinetics for the results described in current study. Amplitudes presented as averaged from each of four sets (with corresponding times), also as corrected values for amplitudes at 0° MF inclination and maximal response amplitude, achieved for a given preparation. The kinetics data presented as averaged sums of point-by-point differences between the normalized responses recorded under the MF inclination 0° and 90°. (XLSX) [file pone.0229142.s008.xlsx]

## Sheet: Blue YF
Raw data for Photoreceptor responses to Blue (470 nm) flashes of retinal Yellow Field							Magnetic field magnitude 50 μT					Normalized sum of squares of point-by-point differences between 2 normalized responses
Set #1 amplitude, μV	Set #1 time, s	Set #2 amplitude, μV	Set #2 time, s	Set #3 amplitude, μV	Set #3 time, s	Set #4 amplitude, μV	Set #4 time, s	Corrected amplitude for 0° inclination, μV	0° inclination/90° inclination amplitudes ratio	Maximum response amplitude, μV		Same inclinations (0°, sets #2/#4)	Different inclinations #1 (0° and 90°, sets #2/#3)	Different inclinations #2 (0° and 90°, sets #3/#4)
51	0	49	86	48.5	174	47.5	300	48.3832	1.00241	133		0.0012634	0.000888078	0.00100355
56	0	57	104	57.5	208	58.2	311	57.6029	0.998214	107		0.000592507	0.000491136	0.000542571
38.4	0	37.1	65	37.3	131	37.1	200	37.1	1.00539	75		0.00055505	0.000589434	0.000588555
58.5	0	58	87	58.2	161	57.8	295	57.9288	0.995341	93		0.00102942	0.00101091	0.00081098
42	0	41	89	40.2	175	39	254	39.9576	0.99397	65		0.000832095	0.000659775	0.000713751
45.3	0	44.6	105	43.1	199	42.2	275	43.2729	1.00401	150		0.000412471	0.000618633	0.000449402
54.8	0	52.5	148	49.5	248	48.6	331	50.3689	1.01755	135		0.000987774	0.0012585	0.000706488
34.5	0	34	61	33.8	127	33.8	194	33.9008	1.00298	63.5		0.0016019	0.000909505	0.00145793
38.5	0	36	90	35	169	32.2	247	34.0879	0.97394	66		0.00136506	0.00122024	0.00170549
49.7	0	49.5	84	48.7	171	47	260	48.2642	0.991051	95		0.000980153	0.000732983	0.00060277
177	0	175.5	79	174	130	174	184	174.771	1.00443	294		0.000438746	0.000390289	0.000583338
63	0	61.2	78	63	156	59	234	60.1	0.953968	82		0.000123745	0.000149921	8.76512e-05
58.5	0	56.5	89	55	162	47.8	283	53.2263	0.967751	198		0.00107196	0.000723455	0.00156798
50.5	0	50.5	60	50.5	122	50	200	50.2786	0.995615	86		0.000644123	0.000648112	0.000900123
55	0	53	83	50.4	149	48.9	213	50.9185	1.01029	97		0.000959511	0.00123908	0.000664106
60	0	56	71	53	141	51	221	53.6667	1.01258	170		0.000625054	0.000684518	0.000851404
90° inclination		0° inclination		90° inclination		0° inclination

## Sheet: Blue RF
Raw data for Photoreceptor responses to Blue (470 nm) flashes of retinal Red Field							Magnetic field magnitude 50 μT					Normalized sum of squares of point-by-point differences between 2 normalized responses
Set #1 amplitude, μV	Set #1 time, s	Set #2 amplitude, μV	Set #2 time, s	Set #3 amplitude, μV	Set #3 time, s	Set #4 amplitude, μV	Set #4 time, s	Corrected amplitude for 0° inclination, μV	0° inclination/90° inclination amplitudes ratio	Maximum response amplitude, μV		Same inclinations (0°, sets #2/#4)	Different inclinations #1 (0° and 90°, sets #2/#3)	Different inclinations #2 (0° and 90°, sets #3/#4)
36.5	0	33.5	90	31.5	194	28.5	301	31.0355	1.01497	113		0.010584	0.0054809	0.00498301
16.3	0	16.8	153	16.2	288	16	400	16.3628	0.990053	26		0.00782141	0.00882521	0.00690976
45	0	46.7	94	47.3	188	47.5	283	47.0979	1.00429	59		0.00173017	0.00134545	0.00174005
20	0	18.5	79	17	158	16.5	529	18.1489	1.06758	66		0.00189782	0.00153836	0.00163537
42.9	0	41.5	115	41	198	40.2	282	40.8539	0.996436	91		0.000668272	0.000586706	0.000941254
31	0	29	102	27.5	206	26.5	341	27.9121	1.01499	120		0.00265601	0.00124612	0.00128783
55	0	53.5	73	49.6	159	49	240	51.1826	1.03191	182		0.002779	0.00236835	0.00159113
40.5	0	39	93	36.5	201	34.3	281	36.3	0.994521	119		0.000359963	0.000312113	0.000347137
29	0	28.5	68	28.5	148	29	227	28.7516	1.00883	56		0.00302076	0.00359001	0.00239889
61	0	60.5	86	59.5	171	59	247	59.7081	1.0035	107		0.000979006	0.000905633	0.00104107
26	0	25.5	105	24	230	22.5	323	23.7798	0.990826	115		0.00105357	0.00199661	0.00146036
51	0	48	96	46	187	43	267	45.3392	0.985634	255		0.000953219	0.000721953	0.000930363
34.3	0	34.3	94	35	192	36	302	35.101	1.00288	60		0.000884027	0.000724035	0.000889621
36.5	0	37	91	37.5	176	37.5	251	37.2656	0.99375	67		0.00100207	0.00116235	0.0012324
33.5	0	33.5	74	33.7	156	33.7	231	33.6045	0.997165	65		0.00133819	0.00151514	0.00153401
90° inclination		0° inclination		90° inclination		0° inclination

## Sheet: Red YF
Raw data for Photoreceptor responses to Red (630 nm) flashes of retinal Yellow Field							Magnetic field magnitude 50 μT					Normalized sum of squares of point-by-point differences between 2 normalized responses
Set #1 amplitude, μV	Set #1 time, s	Set #2 amplitude, μV	Set #2 time, s	Set #3 amplitude, μV	Set #3 time, s	Set #4 amplitude, μV	Set #4 time, s	Corrected amplitude for 0° inclination, μV	0° inclination/90° inclination amplitudes ratio	Maximum response amplitude, μV		Same inclinations (0°, sets #2/#4)	Different inclinations #1 (0° and 90°, sets #2/#3)	Different inclinations #2 (0° and 90°, sets #3/#4)
55.5	0	55	83	51.2	201	53.5	282	54.1106	1.05685	133		0.00142853	0.00085346	0.00155682
52.5	0	54.5	96	56	195	57	300	55.7132	0.994879	107		0.000372178	0.000653194	0.000560279
38.4	0	38.4	115	38.8	185	37.6	274	38.0478	0.980613	75		0.000692108	0.000692324	0.000516562
47	0	55	78	57.8	178	57.9	275	56.4721	0.977026	93		0.000761668	0.000944351	0.000711182
43.5	0	47.5	93	48	172	46.8	256	47.1607	0.982515	65		0.000685432	0.00060869	0.000589015
57	0	55	78	54.6	162	52.6	247	53.8071	0.985478	150		0.000375114	0.00046512	0.000361883
53.5	0	52	84	50.5	176	48.5	290	50.4369	0.99875	135		0.000510146	0.00047048	0.00049028
33.5	0	32.1	71	33	160	32.8	217	32.5267	0.985658	63.5		0.00136933	0.00111938	0.00135278
41.7	0	41	100	42.5	188	40.5	306	40.7864	0.95968	66		0.00117742	0.00111454	0.00089012
49.5	0	48.7	74	49.3	154	49.5	222	49.1324	0.996601	95		0.000902968	0.000702971	0.000616751
161	0	173	46	178	101	175	153	174.028	0.977686	294		0.00109658	0.00109832	0.000503984
63.5	0	67.4	72	69.9	157	74	241	70.7195	1.01172	82		0.000239022	0.000261046	0.000123642
71	0	67.5	94	60.5	185	57	266	61.9448	1.02388	198		0.000780032	0.000586554	0.000807166
47	0	47.5	62	47.2	141	48.9	209	48.2524	1.0223	86		0.000843252	0.00101784	0.00126681
50	0	49	87	48.6	157	48.6	223	48.7941	1.00399	97		0.00108507	0.00106071	0.000850572
71.4	0	65.8	84	61.8	157	58	242	62.1962	1.00641	170		0.000729127	0.000640196	0.00076535
90° inclination		0° inclination		90° inclination		0° inclination

## Sheet: Red RF
Raw data for Photoreceptor responses to Red (630 nm) flashes of retinal Red Field							Magnetic field magnitude 50 μT					Normalized sum of squares of point-by-point differences between 2 normalized responses
Set #1 amplitude, μV	Set #1 time, s	Set #2 amplitude, μV	Set #2 time, s	Set #3 amplitude, μV	Set #3 time, s	Set #4 amplitude, μV	Set #4 time, s	Corrected amplitude for 0° inclination, μV	0° inclination/90° inclination amplitudes ratio	Maximum response amplitude, μV		Same inclinations (0°, sets #2/#4)	Different inclinations #1 (0° and 90°, sets #2/#3)	Different inclinations #2 (0° and 90°, sets #3/#4)
42.5	0	39.5	96	35.8	183	33.8	273	36.6983	0.975522	113		0.00232832	0.00215886	0.00299459
16	0	16.4	162	16.2	247	16	323	16.1888	1.00069	26		0.009982	0.00769698	0.00746145
37.6	0	38.9	94	41	173	41.5	265	40.1012	1.02241	59		0.00212431	0.00149863	0.00135238
25	0	23.8	151	22.6	248	22.1	335	22.9038	1.01344	66		0.00115641	0.000610489	0.00052309
43.5	0	43.8	100	41.8	209	43	289	43.3386	1.03681	91		0.00174333	0.00141308	0.000798732
55	0	53	94	50	219	44	386	49.1473	0.982945	120		0.00239127	0.00228966	0.00204944
72	0	69.6	80	66	158	62	247	66.0503	1.00076	182		0.000615901	0.000478547	0.000454112
46.1	0	44	107	41.4	189	40.3	282	42.2663	1.02092	119		0.00142059	0.00134414	0.0010278
27	0	27.5	61	28.4	208	29	299	28.4265	1.00093	56		0.00365889	0.00180641	0.000790152
54	0	54.3	98	55.3	179	55.5	266	54.8786	0.992379	107		0.00285188	0.0033003	0.00262522
48	0	42.5	88	40.5	190	36.5	271	39.1557	0.966808	115		0.00134297	0.00172281	0.00260885
86	0	75	104	67	224	61	315	67.0379	1.00057	255		0.00362917	0.00510503	0.00548925
26.5	0	29	94	28.3	206	33.4	304	31.3467	1.10766	60		0.000896757	0.00110842	0.00129539
31.2	0	32	86	33.5	165	33.4	244	32.7	0.976119	67		0.00128618	0.00135761	0.00138213
27	0	21.9	78	24.9	164	26.7	259	24.1807	0.971111	65		0.00632605	0.00426498	0.00483806
90° inclination		0° inclination		90° inclination		0° inclination
